# Supplementary material for: Synthesis and Behavior of DNA Oligomers Containing the Ambiguous Z-Nucleobase 5-Aminoimidazole-4-carboxamide
Source: Molecules. 2023 Apr 6;28(7):3265. doi: 10.3390/molecules28073265 (PMC10096470; doi:10.3390/molecules28073265)
Supplement: Supplementary file 1 [file molecules-28-03265-s001.zip]

Archive with 1 entries (1 files):
- molecules-2301844-supplementary.pdf
